# Supplementary material for: Subtyping of COVID-19 samples based on cell-cell interaction in single cell transcriptomes
Source: Sci Rep. 2023 Nov 10;13:19629. doi: 10.1038/s41598-023-46350-2 (PMC10638268; doi:10.1038/s41598-023-46350-2)
Supplement: Supplementary file 2 — Supplementary Tables. [file 41598_2023_46350_MOESM2_ESM.xlsx]

## Sheet: Supplementary Table S1
Supplementary Table 1. Severity and cluster/subtype information for worsened or alleviated patients at each time point within each dataset. Patients showing changes in severity groups over time were identified as worsened or alleviated. Severity is defined as 'Severe' for WHO >4, otherwise, it is 'Moderate'.
Dataset	Patient	Changes	Blood draw time point or date	Sample	WHO Ordinal Scale	Severity	Cluster	Subtype
Discovery	COV.CCO.072	Allevate	2021-02-26	COV.CCO.0721	5	Severe	C2	C2S
			2021-03-05	COV.CCO.0722	4	Moderate	C2	C2M
			2021-03-12	COV.CCO.0723	3	Moderate	C1	C1M
			2021-03-18	COV.CCO.0724	3	Moderate	C1	C1M
			2021-03-23	COV.CCO.0725	3	Moderate	C1	C1M
	COV.CCO.174	Worsen, Allevate	2021-04-30	COV.CCO.1741	3	Moderate	C2	C2M
			2021-05-03	COV.CCO.1742	5	Severe	C2	C2S
			2021-05-06	COV.CCO.1743	5	Severe	C2	C2S
			2021-05-10	COV.CCO.1744	5	Severe	C2	C2S
			2021-05-13	COV.CCO.1745	4	Moderate	C2	C2M
			2021-05-17	COV.CCO.1746	3	Moderate	C1	C1M
	COV.CCO.191	Allevate	2021-05-10	COV.CCO.1911	6	Severe	C2	C2S
			2021-05-13	COV.CCO.1912	6	Severe	C2	C2S
			2021-05-17	COV.CCO.1913	6	Severe	C2	C2S
			2021-05-20	COV.CCO.1914	6	Severe	C2	C2S
			2021-05-24	COV.CCO.1915	3	Moderate	C2	C2M
	COV.CCO.202	Worsen	2021-05-14	COV.CCO.2021	3	Moderate	C2	C2M
			2021-05-20	COV.CCO.2022	4	Moderate	C2	C2M
			2021-05-24	COV.CCO.2023	4	Moderate	C2	C2M
			2021-05-27	COV.CCO.2024	5	Severe	C2	C2S
	COV.MCO.001	Allevate	2021-05-07	COV.MCO.0012	5	Severe	C2	C2S
			2021-05-14	COV.MCO.0013	4	Moderate	C2	C2M
	COV.MCO.003	Allevate	2021-05-24	COV.MCO.0032	5	Severe	C2	C2S
			2021-05-31	COV.MCO.0033	4	Moderate	C2	C2M
Validation 2 (Su)	5	Worsen	T1	5-1	4	Moderate	C2	C2M
			T2	5-2	5	Severe	C2	C2S
	15	Worsen	T1	15-1	4	Moderate	C2	C2M
			T2	15-2	5	Severe	C2	C2S
	29	Allevate	T1	29-1	5	Severe	C2	C2S
			T2	29-2	4	Moderate	C2	C2M
	87	Allevate	T1	87-1	5	Severe	C2	C2S
			T2	87-2	4	Moderate	C2	C2M
	INCOV137	Allevate	T1	137-1	5	Severe	C2	C2S
			T2	137-2	3	Moderate	C2	C2M
Validation 1 (Stephenson)	BN-12	Worsen	14.05.2020	BN-12_FreshEryLysis_14.05.2020_Whole_blood	3	Moderate	C1	C1M
			18.05.2020	BN-12_FreshEryLysis_18.05.2020_Whole_blood	3	Moderate	C2	C2M
			05.06.2020	BN-12_FreshEryLysis_05.06.2020_Whole_blood	7	Severe	C1	C1S
			05.06.2020	BN-12_FreshPBMC_05.06.2020_PBMC	7	Severe	C2	C2S

## Sheet: Supplementary Table S2
Supplementary Table 2. Statistical test results of categorical clinical traits between C1M and C2M. Rows in bold represent cases where the Fisher's exact test p-value is less than 0.05.
						C1M					C2M
Category	Category	Clinical trait	Value code	Var	Fisher exact test p.value	C1M_1	C1M_2	C1M_3	C1M_4	C1M_5	C2M_1	C2M_2	C2M_3	C2M_4	C2M_5	C1M_9999	C2M_9999
Demographic information	CMD_02_DEMOGRAPHIC	Pregnancy or childbirth status	1=Yes, 2=No, 99999=Unknown	CMD_PREG	0.303898	1	79				3	52
Demographic information		Sex	1=Male, 2=Female, 99999=Unknown	CMD_SEX	0.862867	42	38				28	27
Medical opinion at the time of visit	CMD_03_V_DIAGNOSIS	Symptoms present	1=Present, 2=Absent	CMD_SYM	0.353131	64	16				48	7
Medical opinion at the time of visit	CMD_03_V_DIAGNOSIS	Fever (History of fever, ≥37.5℃)	1=Present, 2=Absent, 99999=Unknown	CMD_FEV	0.196757	27	48				25	26				5	4
Medical opinion at the time of visit	CMD_03_V_DIAGNOSIS	Cough	1=Present, 2=Absent, 99999=Unknown	CMD_COUGH	0.462448	34	41				19	32				5	4
Medical opinion at the time of visit	CMD_03_V_DIAGNOSIS	Sputum production	1=Present, 2=Absent, 99999=Unknown	CMD_SPUTUM	0.8311	18	57				11	40				5	4
Medical opinion at the time of visit	CMD_03_V_DIAGNOSIS	Shortness of breath/Dyspnea	1=Present, 2=Absent, 99999=Unknown	CMD_BREATH	0.713813	4	71				4	47				5	4
Medical opinion at the time of visit	CMD_03_V_DIAGNOSIS	Sore throat	1=Present, 2=Absent, 99999=Unknown	CMD_THROAT	0.550436	24	51				13	38				5	4
Medical opinion at the time of visit	CMD_03_V_DIAGNOSIS	Runny nose/Rhinorrhea	1=Present, 2=Absent, 99999=Unknown	CMD_RHINO	1	2	73				2	49				5	4
Medical opinion at the time of visit	CMD_03_V_DIAGNOSIS	Muscle aches/Myalgia	1=Present, 2=Absent, 99999=Unknown	CMD_MUSCLE	1	30	45				20	31				5	4
Medical opinion at the time of visit	CMD_03_V_DIAGNOSIS	Fatigue/Malaise	1=Present, 2=Absent, 99999=Unknown	CMD_FATIGUE	0.306388	17	58				16	35				5	4
Medical opinion at the time of visit	CMD_03_V_DIAGNOSIS	Headache	1=Present, 2=Absent, 99999=Unknown	CMD_HEADACHE	1	19	56				12	39				5	4
Medical opinion at the time of visit	CMD_03_V_DIAGNOSIS	Vomiting/Nausea	1=Present, 2=Absent, 99999=Unknown	CMD_VOMIT	1	1	74				1	50				5	4
Medical opinion at the time of visit	CMD_03_V_DIAGNOSIS	Diarrhea	1=Present, 2=Absent, 99999=Unknown	CMD_DIARRHEA	0.471964	6	69				2	49				5	4
Medical opinion at the time of visit	CMD_03_V_DIAGNOSIS	Other symptoms	1=Present, 2=Absent, 99999=Unknown	CMD_ETC	0.587178	11	64				5	46				5	4
Comorbidities at the time of visit	CMD_04_COMORBIDITY	ECOG performance status	1= Asymptomatic or fully functional, similar to pre-existing condition 2= Limited physical activity but able to perform light household or office work (e.g. Yes to light household chores or office work) 3=Able to perform activities of daily living, but unable to work and spends less than 50% of waking hours in bed 4=Limited ability to perform activities of daily living and spends more than 50% of…	CMD_ECOG	0.016731	77	1	1	0	1	45	6	1	1	2
Comorbidities at the time of visit	CMD_04_COMORBIDITY	Hypertension (high blood pressure)	1=Yes, 2=No, 99999=Unknown	CMD_HYPER	0.461451	25	55				21	34
Comorbidities at the time of visit	CMD_04_COMORBIDITY	Diabetes	1=Yes, 2=No, 99999=Unknown	CMD_DIABETES	0.00383718	9	71				18	37
Comorbidities at the time of visit	CMD_04_COMORBIDITY	Coronary heart disease	1=Yes, 2=No, 99999=Unknown	CMD_CHEART	0.0654248	0	80				3	52
Comorbidities at the time of visit	CMD_04_COMORBIDITY	Stroke	1=Yes, 2=No, 99999=Unknown	CMD_STROKE	1	1	79				1	54
Comorbidities at the time of visit	CMD_04_COMORBIDITY	Heart failure	1=Yes, 2=No, 99999=Unknown	CMD_HEARTF	0.407407	0	80				1	54
Comorbidities at the time of visit	CMD_04_COMORBIDITY	Tuberculosis	1=Yes, 2=No, 99999=Unknown	CMD_TUBER	0.407407	0	80				1	54
Comorbidities at the time of visit	CMD_04_COMORBIDITY	Asthma	1=Yes, 2=No, 99999=Unknown	CMD_ASTHMA	0.645382	3	77				1	54
Comorbidities at the time of visit	CMD_04_COMORBIDITY	Chronic kidney disease	1=Yes, 2=No, 99999=Unknown	CMD_CKIDNEY	0.0409075	1	79				5	50
Comorbidities at the time of visit	CMD_04_COMORBIDITY	Chronic kidney disease with hemodialysis or peritoneal dialysis	1=Yes, 2=No, 99999=Unknown	CMD_CKIDNEYP	0.111052	0	41				2	19				39	34
Comorbidities at the time of visit	CMD_04_COMORBIDITY	Malignant neoplasm (cancer)	1=Yes, 2=No, 99999=Unknown	CMD_NEOPLASM	1	2	78				1	54
Comorbidities at the time of visit	CMD_04_COMORBIDITY	Chronic hepatitis/liver cirrhosis	1=Yes, 2=No, 99999=Unknown	CMD_CLIVER	1	1	79				1	54
Comorbidities at the time of visit	CMD_04_COMORBIDITY	Current smoker	1=Yes, 2=No, 99999=Unknown	CMD_SMOKER	0.471721	6	74				2	53
Comorbidities at the time of visit	CMD_04_COMORBIDITY	Other underlying conditions	1=Yes, 2=No, 99999=Unknown	CMD_UNDER	0.36238	12	68				12	43
Drug history at the time of visit	CMD_05_V_DRUG	Oral, intravenous, or inhaled antibiotic treatment status	1=Yes, 2=No, 99999=Unknown	CMD_ABIOTIC__1	0.303898	1	79				3	52
Drug history at the time of visit	CMD_05_V_DRUG	Antibiotic type Macrolides (e.g. Azithromycin)	1=Yes, 2=No	CMD_ABIOTICM__1	0.0966102	0	41				2	17				39	36
Drug history at the time of visit	CMD_05_V_DRUG	Antibiotic type Quinolones (e.g. Levofloxacin)	1=Yes, 2=No	CMD_ABIOTICQ__1	0.316667	0	41				1	18				39	36
Drug history at the time of visit	CMD_05_V_DRUG	Antibiotic type Beta lactams (with or without ESBL)	1=Yes, 2=No	CMD_ABIOTICB__1	0.233197	1	40				2	17				39	36
Drug history at the time of visit	CMD_05_V_DRUG	Oral, intravenous, or inhaled steroid treatment status	1=Yes, 2=No, 99999=Unknown	CMD_STEROID__1	0.164179	0	80				2	53
Drug history at the time of visit	CMD_05_V_DRUG	Steroid type Dexamethasone	1=Yes, 2=No	CMD_STEROIDD__1	0.164179	0	80				2	53
Medication history upon transfer	CMD_06_T_DRUG	Antibody therapy	1=Yes, 2=No	CMD_ANTIBODY__1	1	1	79				0	55
Vaccination history at the time of visit	CMD_07_VACCINATION	Influenza vaccination status	1=Yes, 2=No, 99999=Unknown	CMD_INFLU__1	0.686866	18	62				14	41
Physical signs/symptoms at the time of visit	CMD_09_V_VITAL_SIGN	Oxygen saturation level and whether oxygen therapy is being received	1=No oxygen therapy received, 2=Oxygen therapy received, 99999=Unknown	CMD_OXYGENC__1	0.303898	79	1				52	3
Physical signs/symptoms at the time of visit	CMD_09_V_VITAL_SIGN	Level of consciousness (AVPU)	1=Alert 2=Verbal 3=Pain 4=Unresponsiveness 99999=Unknown	CMD_AVPU__1	0.407407	80	0				54	1
Radiological examination at the time of visit	CMD_10_V_IMAGE_TEST	Chest X-ray/CT scan status	1=Yes, 2=No, 99999=Unknown	CMD_XRAY	1	79	1				55	0
Radiological examination at the time of visit	CMD_10_V_IMAGE_TEST	Presence of pneumonia on chest X-ray/CT scan	1=Yes, 2=No, 99999=Unknown	CMD_XRAYT	0.0123915	40	39				40	15				1	0
Worst physical signs/symptoms during hospitalization	CMD_12_H_VITAL_SIGN	Oxygen saturation level and whether oxygen therapy is being received	1=No oxygen therapy received, 2=Oxygen therapy received, 99999=Unknown	CMD_OXYGENC__2	0.0078792	79	1				48	7
Worst physical signs/symptoms during hospitalization	CMD_12_H_VITAL_SIGN	Level of consciousness (AVPU)	1=Alert 2=Verbal 3=Pain 4=Unresponsiveness 99999=Unknown	CMD_AVPU__2	0.164179	80	0				53	2
Worst non-pharmacological treatment status on evaluation date	CMD_13_NONPHARMA	Hospital bed setting	1=intensive care unit, 2=general ward, 3=other	CMD_SETTING	0.0038592	0	80				6	49
Worst non-pharmacological treatment status on evaluation date	CMD_13_NONPHARMA	Application of low flow oxygen therapy (nasal prongs)	1=Yes, 2=No	CMD_NPRONG	0.018219	1	79				6	49
Worst non-pharmacological treatment status on evaluation date	CMD_13_NONPHARMA	Application of low flow oxygen therapy (facial mask)	1=Yes, 2=No	CMD_MASK	0.407407	0	80				1	54
Pharmacological treatment	CMD_14_DRUG_TREAT	Oral, intravenous, or inhaled antiviral treatment status	1=Yes, 2=No, 99999=Unknown	CMD_AVIRUS__2	1	1	79				1	54
Pharmacological treatment	CMD_14_DRUG_TREAT	Antiviral type Remdesivir	1=Yes, 2=No	CMD_AVIRUSR__2	1	1	79				1	54
Pharmacological treatment	CMD_14_DRUG_TREAT	Oral, intravenous, or inhaled antibiotic treatment status	1=Yes, 2=No, 99999=Unknown	CMD_ABIOTIC__2	1	3	77				2	53
Pharmacological treatment	CMD_14_DRUG_TREAT	Antibiotic type (Macrolides (eq. Azithromycin))	1=Yes, 2=No	CMD_ABIOTICM__2	0.407407	0	80				1	54
Pharmacological treatment	CMD_14_DRUG_TREAT	Antibiotic type (Quinolones (eq. Levofloxacine))	1=Yes, 2=No	CMD_ABIOTICQ__2	0.270315	3	77				0	55
Pharmacological treatment	CMD_14_DRUG_TREAT	Antibiotic type (Beta lactams (with or without ESBL))	1=Yes, 2=No	CMD_ABIOTICB__2	0.164179	0	80				2	53
Pharmacological treatment	CMD_14_DRUG_TREAT	Antibiotic type (Others)	1=Yes, 2=No	CMD_ABIOTICO__2	1	1	79				1	54
Pharmacological treatment	CMD_14_DRUG_TREAT	Oral, intravenous, or inhaled steroid treatment status	1=Yes, 2=No, 99999=Unknown	CMD_STEROID__2	1	6	74				4	51
Pharmacological treatment	CMD_14_DRUG_TREAT	Steroid type Dexamethasone	1=Yes, 2=No	CMD_STEROIDD__2	0.566578	1	79				2	53
Pharmacological treatment	CMD_14_DRUG_TREAT	Steroid type (Cortisone (hydrocortisone))	1=Yes, 2=No	CMD_STEROIDC__2	1	5	75				3	52
Pharmacological treatment	CMD_14_DRUG_TREAT	Serine protease inhibitor (nafamostat, camostat)	1=Yes, 2=No	CMD_INHIBITOR__2	0.407407	0	80				1	54
Pharmacological treatment	CMD_14_DRUG_TREAT	Anticoagulation or DVT prophylaxis	1=Yes, 2=No	CMD_DVT__2	1	1	79				0	55
Pharmacological treatment	CMD_14_DRUG_TREAT	Other medications	1=Yes, 2=No, 99999=Unknown	CMD_ETCDRUG__2	1	1	79				0	55
Complications	CMD_15_COMPLICATION	Bacteremia	1=Yes, 2=No, 99999=Unknown	CMD_BACTEREMIA	0.407407	0	80				1	54

## Sheet: Supplementary Table S3
Supplementary Table 3. Statistical test results of continuous clinical traits between C1M and C2M. Rows in bold represent cases where the Wilcoxon rank-sum test p-value is less than 0.05.
Category	Category	Variable	Descripttion	Var	p.value	C1M_mean	C2M_mean	C1M_median	C2M_median
Registration information	CMD_01_REGISTRATION	Age	■ Age: __ years old	CMD_AGE	0.00473683	48.5375	57.6909	50.5	57
Body measurements	CMD_08_ANTHROPOMET	Height	■ Height: __. cm	CMD_HEIGHT	0.742021	164.623	163.975	164.7	165.5
Body measurements	CMD_08_ANTHROPOMET	Weight	■ Weight: __. kg	CMD_WEIGHT	0.859594	65.8512	68.12	66.9	65
Body measurements	CMD_08_ANTHROPOMET	BMI	■ BMI: _.	CMD_BMI	0.380041	24.2025	25.0818	24.05	24.6
Physical signs on admission	CMD_09_V_VITAL_SIGN	Body temperature	■ Body temperature: _. ℃	CMD_TEMP__1	0.364871	37.0675	37.2309	37	37.2
Physical signs on admission	CMD_09_V_VITAL_SIGN	Heart rate	■ Heart rate: ___ beats/min	CMD_HRATE__1	0.234265	91.15	87.8	92	91
Physical signs on admission	CMD_09_V_VITAL_SIGN	Respiratory rate	■ Respiratory rate: __ breaths/min	CMD_BRATE__1	0.136229	18.5625	19.2	18	20
Physical signs on admission	CMD_09_V_VITAL_SIGN	Systolic blood pressure	■ Systolic blood pressure: ___ mmHg	CMD_SYSBP__1	0.0845911	135.25	140.927	135	141
Physical signs on admission	CMD_09_V_VITAL_SIGN	Diastolic blood pressure	■ Diastolic blood pressure: ___ mmHg	CMD_RELBP__1	0.652471	85.5875	84.8182	86.5	84
Physical signs on admission	CMD_09_V_VITAL_SIGN	Oxygen saturation	■ Oxygen saturation: __%	CMD_OXYGEN__1	0.300583	97.6125	97.3818	98	98
Vital signs during hospitalization (worst value)	CMD_12_H_VITAL_SIGN	Body temperature	■ Body temperature: _. ℃	CMD_TEMP__2	0.0178598	37.3687	37.68	37.4	37.7
Vital signs during hospitalization (worst value)	CMD_12_H_VITAL_SIGN	Heart rate	■ Heart rate: ___ beats/min	CMD_HRATE__2	0.436975	91.4625	89.3091	91.5	91
Vital signs during hospitalization (worst value)	CMD_12_H_VITAL_SIGN	Respiratory rate	■ Respiratory rate: __ breaths/min	CMD_BRATE__2	0.110513	19.125	20.2182	20	20
Vital signs during hospitalization (worst value)	CMD_12_H_VITAL_SIGN	Systolic blood pressure	■ Systolic blood pressure: ___ mmHg	CMD_SYSBP__2	0.269493	126.1	129.309	125	130
Vital signs during hospitalization (worst value)	CMD_12_H_VITAL_SIGN	Diastolic blood pressure	■ Diastolic blood pressure: ___ mmHg	CMD_RELBP__2	0.226408	80.2125	77.6727	80	78
Vital signs during hospitalization (worst value)	CMD_12_H_VITAL_SIGN	Oxygen saturation	■ Oxygen saturation: ___%	CMD_OXYGEN__2	0.0362851	96.925	95.8545	97	97

## Sheet: Supplementary Table S4
Supplementary Table 4. Quantitative silhouette scores corresponding to the different number of clusters (k) for three data types. The table presents the values for CCI GSVA, Pseudobulk, and Pathway GSVA, indicating that the optimal k value for all three datasets is 2 based on the highest silhouette score.
the number of clusters (k)	CCI GSVA	Pseudobulk	Pathway GSVA
2	0.496932	0.260069	0.245276
3	0.463524	0.225952	0.160148
4	0.386288	0.0924912	0.136769
5	0.399394	0.0985235	0.132204

## Sheet: Supplementary Table S5
Supplementary Table 4. Quantitative silhouette scores corresponding to the different number of clusters (k) for three data types. The table presents the values for CCI GSVA, Pseudobulk, and Pathway GSVA, indicating that the optimal k value for all three datasets is 2 based on the highest silhouette score.
Category	Clinical trait	Value code	Moderate vs Severe Fisher exact test p.value	Moderate						Severe						C1M vs C2M Fisher exact test p.value	C2M vs C2S Fisher exact test p.value	C1M vs C2S Fisher exat test p.value	C1M						C2M						C2S
				Moderate_1	Moderate_2	Moderate_3	Moderate_4	Moderate_5	Moderate_9999	Severe_1	Severe_2	Severe_3	Severe_4	Severe_5	Severe_9999				C1M_1	C1M_2	C1M_3	C1M_4	C1M_5	C1M_9999	C2M_1	C2M_2	C2M_3	C2M_4	C2M_5	C2M_9999	C2S_1	C2S_2	C2S_3	C2S_4	C2S_5	C2S_9999
Comorbidities at the time of visit	ECOG performance status	1= Asymptomatic or fully functional, similar to pre-existing condition 2= Limited physical activity but able to perform light household or office work (e.g. Yes to light household chores or office work) 3=Able to perform activities of daily living, but unable to work and spends less than 50% of waking hours in bed 4=Limited ability to perform activities of daily living and spends more than 50% of…	0.000528536	122	7	2	1	3		4	4	0	1	1		0.016731	0.0240908	1.91552e-05	77	1	1	0	1		45	6	1	1	2		4	4	0	1	1
Comorbidities at the time of visit	Diabetes	1=Yes, 2=No, 99999=Unknown	0.00158929	27	108					7	3					0.00383718	0.036453	0.000135859	9	71					18	37					7	3
Radiological examination at the time of visit	Presence of pneumonia on chest X-ray/CT scan	1=Yes, 2=No, 99999=Unknown	0.0135384	80	54				1	10	0				0	0.0123915	0.100114	0.00214513	40	39				1	40	15				0	10	0				0
Worst physical signs/symptoms during hospitalization	Oxygen saturation level and whether oxygen therapy is being received	1=No oxygen therapy received, 2=Oxygen therapy received, 99999=Unknown	3.79847e-09	127	8					1	9					0.0078792	3.17611e-06	1.40019e-10	79	1					48	7					1	9
Worst non-pharmacological treatment status on evaluation date	Application of low flow oxygen therapy (nasal prongs)	1=Yes, 2=No	0.443734	7	128					1	9					0.018219	1	0.210986	1	79					6	49					1	9
